# Supplementary material for: Image analysis and polyphenol profiling unveil red-flesh apple phenotype complexity
Source: Plant Methods. 2024 May 16;20:71. doi: 10.1186/s13007-024-01196-1 (PMC11100172; doi:10.1186/s13007-024-01196-1)
Supplement: Supplementary file 1 [file 13007_2024_1196_MOESM1_ESM.xlsx]

## Sheet: S1_biochemical_data
sample	water_content	pH	procyanidin B1	procyanidin B2	(+)-catechin	(-)-epicatechin	procyanidin C1	phloridzin	4p-coumaroyl quinic acid	chlorogenic acid	quercetin-3-gal	cyanidin-3-gal
1	82.2	3.5	1.17	10.92	2.22	7.23	4.94	7.76	18.37	225.4	2.99	31.64
2	82.71	3.21	1.69	25.14	2.08	14.86	9.89	11.43	52.39	281.55	3.2	118.37
3	81.4	3.26	5.79	11.61	3.45	3.3	3.86	5.05	16.87	163.37	4.07	22.79
4	81.06	3.1	42.63	174.79	50.16	101.54	77.2	14.18	92.44	88.27	2.89	6.98
5	81.35	3.46	2.61	12.8	1.68	10.55	6.7	9.36	23.31	320.58	2.91	58.2
6	81.95	3.72	6.79	77.37	12.57	53.49	35.24	6.09	17	255.17	2.14	2.37
7	81.81	3.04	1.65	9.08	2.2	2.06	2.32	9.84	35.35	119.17	4.05	21.95
8	81.53	3.16	1.21	43.03	2.28	23.55	16.3	6.72	84.18	96.53	7.28	126.39
9	83.12	3.05	1.36	13.78	0.92	4.22	5.4	3.16	13.17	139.65	2.37	21.29
10	79.15	3.12	15.92	176.02	22.4	134.27	83.39	2.31	46.18	299.44	2.88	9
11	83.24	3.47	0.97	22.16	0.93	5.48	6.45	6.43	73.9	348.09	2.16	11.35
12	85.02	3.11	24.67	165.99	39.7	147.24	63.47	0.63	17.5	60.95	2.33	30.96
13	81.32	3.62	1.99	21.6	1.98	13.03	39.66	3.39	106.17	99.12	4.48	74.5
14	82.94	3.5	1.33	21.84	1.6	13.58	9.87	3.45	34.73	331.19	2.71	59.22
15	81.16	3.49	1.13	28.38	1.7	13.88	10.21	3.93	122.62	495.35	8.44	111.52
16	80.97	3.6	17.9	96.87	20.45	70.52	42.77	2.16	33.02	350.97	2.72	3.23
17	82.4	3.47	18.35	165.93	35.15	179.27	78.03	1.83	22.13	264.19	3.07	35.27
18	82.82	3.72	0.79	12.72	1.03	3.64	2.9	1.6	66.68	213.1	3.34	6.65
19	80.57	3.4	2.07	13.26	1.43	9.28	10.84	4.17	17.62	99.05	3.51	44.64
20	79.84	3.25	2.44	20.01	2.47	13.85	7.93	8.34	26.74	365.28	4.29	68.47
21	80.53	3.3	2.23	17.09	1.93	15.2	12.17	6.79	23.75	208.73	3.3	100.37
22	83.05	3.15	27.92	117.42	56.05	100.3	46.8	5.89	9.01	115.31	2.68	6.15
23	80.12	3.13	2.24	13.87	1.59	4.63	5.57	7.5	28.99	462.61	2.84	21.69
24	81.79	3.59	0.65	13.75	3.73	6.82	7.19	11.59	16.22	299.96	3.12	23.93
25	83.07	3.23	29.21	133.78	58.23	100.45	52.09	10.3	61.27	218.05	2.98	9.4
26	82.39	3.11	23.33	168.34	37.51	157.22	67.52	12.24	25.93	367.11	3.94	54.82
27	82.55	2.91	2.43	28.39	2.27	12.86	11.74	7.28	15.96	49.93	6.7	113.81
28	82.72	3.05	37.89	163.63	59.83	158.26	69.05	7.24	14.24	92.64	2.88	26.08
29	83.89	3.14	13.82	67.12	15.66	52.75	25.51	7.43	34.87	102.98	2.14	3.29
30	80.91	3.47	19.44	84.99	27.76	94.29	38.95	21.45	37.41	241.25	2.88	5.52
31	82.14	3.21	16.6	134.47	30.21	97.93	55.4	1.08	72.53	520.08	1.74	8.28
32	79.69	3.26	1.94	28.29	2.19	14.3	11.79	3.74	46.61	315.37	3.31	52.66
33	80.87	2.97	1.5	23.08	1.2	8.63	8.24	14.89	50.45	344.71	3.7	73.26
34	83.29	3.61	0.79	8.43	1.62	4.74	5.84	6.09	16.66	207.62	2.1	27.96
35	79.85	3.5	1.64	18.69	2.88	12.88	7.66	12.19	30.74	628.54	3.11	42.82
36	77.63	3.21	1.78	25.17	1.36	8.99	15.23	13.35	141.07	745.06	6.42	75.8
37	83.35	3.1	28.59	128.48	47.97	136.47	48.39	1.67	11.41	64.58	4.76	28.81
38	81.91	3.3	0.86	11.7	1.72	2.33	4.24	13.89	40.89	207.17	2.72	7.93
39	82.27	3.07	1.33	38.43	2.46	22.97	19.08	14.17	16.62	467.76	4.86	188.88
40	78.76	3.13	41.16	163.24	54.8	149.37	70.39	8.62	25.06	408.27	4.52	10.84
41	80.02	3.28	1.68	43.5	1.73	35.35	25.66	9.3	85.24	420.67	5.29	309.47
42	79.69	3.48	1.28	19.04	1.21	3.21	10.78	5.06	42.64	303.35	3.77	113.79
43	79.96	3.27	1.54	24.19	1.39	11.38	11.96	10.47	50.66	233.84	3.21	64.91
44	91.09	3.33	0.21	2.96	0.45	2.02	2.89	0.78	7.92	178.16	1.26	16
45	81.7	3.62	1.81	32.58	1.65	22.79	14.58	15.77	67.27	109.95	2.88	80.97
46	77.12	3.48	49.47	282.59	43.47	194.16	123.79	18	80.12	529.62	8.64	46.4
47	78.7	3.06	1.16	21.32	1.41	9.02	7.23	2.34	55.53	204.29	6.57	62.76
48	80.6	3.56	18.58	90.27	30.63	103.19	41.81	15.84	14.22	336.03	2.43	5.08
49	83.64	3.43	2.33	45.04	1.62	38.11	23.01	1.09	50.06	236.75	4.33	294.2
50	81.22	3.55	19.98	115.76	24.75	113.43	50.83	1.68	32.12	213.3	2.4	5.68
51	78.27	3.73	22.14	83.85	41.68	100.17	43.56	15.6	40.79	290.04	3.33	7.56
52	82.96	3	0.94	11.1	1.04	5.52	3.7	1.75	22.42	252.13	2.45	45.88
53	79.42	3.43	18.39	166.3	34.04	124.52	76.41	2.58	28.58	423.85	4.37	17.35
54	79.72	3.83	27.36	139.7	25.17	102.97	59.73	0.9	53.35	234.85	3.33	4.08
55	80.77	3.49	20.45	124.86	36.71	154.24	61.88	0.8	16.89	380.78	3.82	25.12
56	78.64	3.49	4.79	21.75	3.06	18.85	15.3	11.38	13.84	77.89	4.55	107.56
57	80.31	3.22	1.28	26.7	3.77	20.3	14.11	6.48	24.66	428	3.56	146.43
58	78.37	3.19	28.66	176.92	33.03	150.56	70.86	32.38	19.69	258.64	3.73	8.2
59	82.39	3.06	2	12.72	1.22	7.98	7.32	0.77	16.12	335.17	3.02	82.59
60	82.15	3.2	0.72	13.11	1.18	4.27	3.56	1.31	30.4	322.09	3.17	15.27
61	79.51	3.34	0.81	14.08	0.86	4.43	6.94	1.52	46.97	323.2	4.52	16.61
62	81.92	3.47	8.66	100.42	13.98	108.52	51.15	0.65	12.07	252.59	2.05	54.74
63	80.49	3.22	1.5	18.33	1.6	4.86	7.46	11.82	59.68	423.01	3.87	9.63
64	81.93	3.72	19.09	142.14	43.81	143.79	78.19	1.21	25.74	363.05	4.16	23.24
65	80.19	3.08	31.02	229.46	39.88	186.84	97.59	1.2	26.39	522.87	4.79	40.65
66	78.51	3.12	1.27	14.32	7.28	6.76	4.5	2.71	20.7	112.69	11.65	41.21
67	82.76	3.52	7.93	79.61	7.27	67.7	41.05	1.3	17.41	407.77	2.36	5.17
68	80.46	3.09	1.37	34.81	1.91	17.87	14.21	1.85	42.68	102.79	4.66	114.46
69	76.52	3.3	47.79	129.73	34.65	112.06	55.74	0.87	48.28	431.34	3.15	5.33
70	79.45	3.36	2.41	40.29	2.21	28.03	23.05	1.98	38.78	750.02	6.03	267.21
71	81.62	3.3	1.2	15.45	1.76	5.3	5.13	1.09	38.03	285.7	3.04	27.51
72	81.23	3.53	16.15	123.21	35.51	121.26	56.03	1.15	23.54	103.31	3.48	12.25
73	82.55	3.04	0.62	11.53	1.6	5.87	4.95	1.74	19.65	308.35	2.65	27.16
74	80.33	3.72	15.12	98.96	40.24	93.42	46.02	1.4	10.09	76.92	2.42	4.03
75	81.84	3.41	1.36	18.64	1	17.31	8.9	0.89	36.33	245.03	3.21	78.64
76	79.28	3.13	1.64	42.26	1.92	34.41	21.34	1.49	69.33	275.61	5.2	231.59
77	79.43	3.04	1.63	11.79	1.71	3.03	2.72	8.85	20.56	227.46	3.07	14.64
78	82.54	3.43	1.16	19.19	2.56	5.84	7.1	6.82	31.03	157.88	2.41	45.51
79	80.64	3.45	1.48	18.75	4.99	19.07	11.36	1.91	19.27	138.48	5.71	217.27
80	79.76	3.06	2.25	19.68	2.77	8.53	8.32	7.42	46.84	346.65	3.97	49.15
81	79.9	3.05	29.38	165	41.57	167.39	67.74	18.18	39.34	346.17	3.18	13.95
82	84.66	3.07	1.11	27.53	1.33	18.22	9.82	0.82	29.24	52.92	4.1	167.39
83	77.4	3.82	30.05	183.26	32.15	151.68	78.01	1.51	90.42	804.25	4.3	5.04
84	81.42	3.62	1.56	43.59	2.26	33.23	20.8	1.46	61.5	484.06	3.86	54.6
85	80.89	3.56	2.98	19.73	3.3	11.66	15.26	29.98	62.23	293.45	3.9	118.58
86	77.9	2.98	31.21	203.7	44.07	168.89	88.31	2.42	39.92	472.6	5.43	27.6
87	78.75	3.48	1.44	29.49	1.42	8.64	11.29	10.97	106.9	132.65	4.95	15.28
88	80.83	3.21	30.74	143.95	48.38	152.8	67.97	8.92	24.91	254.22	2.89	43.18
89	77.81	2.99	1.86	18.07	2.3	9.92	10.32	1.1	66.24	636.3	3.53	126.65
90	78.42	3.51	18.16	172.97	27.8	139.3	83.33	1.4	15.65	357.91	3.76	17.64
91	80.03	3.04	2.05	20.47	2.14	13.79	6.42	1.14	29.91	507.85	4.37	169.6
92	81.54	3.14	45.71	140.98	64.59	131.86	60.61	11.46	35.16	291.77	2.84	16.22
93	80.58	3.17	28.06	116.86	32.53	114.62	48.3	24.41	55.4	302.09	4.32	9.35
wf_parent	82.5	3.64	11.3	42.83	7.95	54.04	18.65	2.01	16.36	158.39	2.11	b.l.o.d.
rf_parent	82.7	3.23	0.6	12.08	1.11	6.05	6.76	0.93	16.7	163.32	2.55	35.06
Table S1 Biochemical descriptors measured for 93 hybrids and the two parents. Phenolic compounds
concentrations are expressed in μmol.g−1 of fresh weight. Water content was calculated based on
fresh weight (FW) and dry weight (DW) with the following equation: (1-DW/FW)*100. pH was
measured after re-suspension of powder to fit corresponding fruit water content.

## Sheet: S2_colour_data
year	2022 image data															2023 image data
sample	R_mean	G_mean	B_mean	L_mean	a_mean	b_mean	R_var	G_var	B_var	L_var	a_var	b_var	chroma	hue	index	R_mean	G_mean	B_mean	L_mean	a_mean	b_mean	R_var	G_var	B_var	L_var	a_var	b_var	chroma	hue	index
1	186.02	123.67	130.13	58.47	25.15	6.85	22.85	32.71	25.18	10.77	8.79	3.8	26.14	0.27	2.05	191.6	126	131.8	59.8	26.2	7.9	21.6	34.3	23.6	10.7	10.3	4.2	27.506	0.308	2
2	172.4	82.4	109.61	47.45	39.1	3.04	19.3	33.44	28.63	9.79	10.57	4.64	39.21	0.08	3.85	167	65.8	97.6	43.3	43.7	4.2	17.9	29.6	26.7	8.4	9.8	5.4	43.918	0.096	4
3	180.51	103.98	123.64	53.36	32.73	3.21	17.54	29.72	23.68	8.88	10.04	3.37	32.94	0.11	2.11	176.9	97.6	120.1	51.4	34.4	2.4	19.3	30.4	25.4	9.3	9.9	3.4	34.472	0.071	3
4	202.5	168.94	154.69	71.75	10.19	12.04	19.74	28.02	22.01	9.38	7.19	4.39	16.1	0.87	0.75	191.9	126.7	138.7	60.3	26.7	4.6	19.6	31.5	23.5	9.6	10.6	4.7	27.374	0.212	1.75
5	191.17	136.05	138.41	62.24	21.49	7.49	19.04	31.49	22.77	9.95	9.41	4	23.14	0.37	1.27	176.1	94.4	115.6	50.5	35.1	3.7	16.8	27.4	23.5	8.3	8.4	4.1	35.43	0.119	2.75
6	206.45	184.44	159.25	76.15	3.96	15.69	13.78	15.83	16.31	5.55	3.51	4.29	16.19	1.32	0.03	199.7	177.3	158.7	73.7	5.2	12.5	16.6	21.2	18.7	7.4	3.9	3.1	13.537	1.175	0
7	190.35	129.64	130.7	60.38	23.64	9.23	19.26	29.5	21.9	9.5	8.74	4.49	25.46	0.38	2.4	175.3	75.7	102.9	46.6	42.2	6	18.2	33.8	26.8	9.1	11.8	5.1	42.621	0.14	4
8	171.57	84.89	103.78	47.95	36.46	7.45	22.52	43.56	33.51	12.47	14	5.06	37.22	0.2	3.8	172.4	79.8	104.4	46.9	39.6	5.5	19.6	37.2	29.3	10.6	12	4.6	39.977	0.137	4
9	183.77	125.21	132.67	58.71	23.81	5.69	20.07	33.57	25.5	10.59	10.24	3.79	24.52	0.24	2.03	183.7	98.9	124.2	52.8	36.5	2.3	18.5	34.6	27.7	9.9	11.6	4	36.558	0.063	3
10	203.85	166.31	143.04	70.97	10.49	17.32	16.75	23.5	19.17	7.91	5.55	4.11	20.27	1.03	0.35	-	-	-	-	-	-	-	-	-	-	-	-	-	-	-
11	197.61	152.66	134.51	66.86	14.41	16.27	19.59	35.65	21.69	11.06	10.94	5.39	21.9	0.84	0.68	181	106	115.9	53.8	30.7	8.5	20.7	42.2	26.6	12.3	13.8	5.2	31.914	0.271	3
12	183.33	111.67	127.36	55.79	29.93	4.68	18.44	40.89	28.82	11.65	14.23	5.49	30.31	0.16	2.94	175	87.2	110.3	49.1	37.3	5.1	19.4	37.6	28.5	10.6	12.8	4.6	37.68	0.134	4
13	182.61	103.83	116.06	53.53	32.44	8.09	21.97	40.78	28.53	12.01	12.7	4.02	33.45	0.25	3.09	187.7	126.8	131	59.5	24.2	7.9	20.1	35.4	25.9	10.9	11	3.8	25.697	0.334	1.5
14	188.56	116.98	133.9	57.6	30.16	3.62	19.76	40.45	31.41	11.96	12.36	4.01	30.38	0.12	2.45	186.1	107.7	131.1	55.3	33.7	1.8	16.5	33.3	26.5	9.7	10.2	3.5	33.719	0.055	2.5
15	182.3	104.18	122.51	53.71	33.07	4.45	18.45	38.5	27.02	11.1	12.88	4.85	33.37	0.13	3.1	181.5	105.3	126.2	53.9	32.8	2.6	18.3	36.5	27.6	10.7	12.3	3.8	32.866	0.08	3
16	197.7	167.43	153.74	70.83	9.03	11.27	22.29	26.84	24.62	9.64	3.95	3.73	14.85	0.89	0.4	191.2	140.9	146	63.5	19.9	5.1	19.7	31.4	24.5	10.1	8.8	3.3	20.634	0.254	1
17	191.71	126.89	129.41	60.04	25.41	9.53	19.77	37.47	23.62	11.25	12.3	6.05	27.39	0.37	1.87	191.6	133.3	137.9	61.7	23.1	7.1	20.1	38	25.7	11.5	12.1	4.1	24.223	0.303	2
18	195.91	150.45	130.87	65.94	14.49	17.02	23.32	32.76	22.71	11.01	7.53	5.5	22.41	0.87	0.98	194.3	145.6	135.4	64.7	17.1	12.8	22.6	34.8	23.3	11.3	9.1	5.3	21.613	0.654	0.75
19	191.37	132.87	133.46	61.38	22.67	9.22	22.2	38.82	27.53	12.17	11.03	4.6	24.52	0.39	1.81	184.5	117.9	130.1	57.2	27.7	5.1	21.9	42.2	30.6	12.8	13.1	4.1	28.137	0.182	3
20	173.94	85.29	110.66	48.27	38.3	3.56	18.58	28.84	23.88	8.64	9.43	3.08	38.47	0.09	3.81	160.6	49.3	79	38.8	47.2	9.1	15.3	19.7	18.3	5.5	7.6	4.5	48.156	0.19	4
21	179.95	103.43	119.51	53.18	32.19	5.45	20.42	40.11	27.71	11.78	13.38	4.52	32.66	0.17	2.61	179.5	98	116.3	51.9	34.3	5.6	19.6	39.7	27.5	11.4	13.2	4.7	34.811	0.164	3
22	193.26	153.8	141.32	66.76	13.01	12.34	21.88	32.57	25.2	10.81	8.02	4.4	17.98	0.76	0.81	190.6	140.1	137.2	63.1	18.9	9.4	20.3	32.6	24.4	10.5	9	4.6	21.679	0.491	0.25
23	189.85	128.41	134.91	60.33	24.58	6.84	21.19	38.09	26.45	11.54	12.31	4.15	25.69	0.29	2.53	184.6	115.3	129.7	56.6	29	4.3	17.9	34	24	10	12.1	5	29.323	0.149	1
24	189.03	129.95	135.6	60.49	23.68	6.73	22.74	37.21	28.45	11.84	10.59	3.69	24.69	0.29	1.9	187.3	132.9	140.5	61.1	22.1	4.7	18.9	33.5	26.1	10.5	10.3	3.4	22.739	0.22	2
25	-	-	-	-	-	-	-	-	-	-	-	-	-	-	-	-	-	-	-	-	-	-	-	-	-	-	-	-	-	-
26	185.45	123.26	132.77	58.69	25.39	5.77	22.79	46.99	30.86	13.85	15.63	5.1	26.06	0.23	2.02	177	97.4	120.2	51.7	34.2	3	20.2	42.1	30.7	12.1	14	5	34.322	0.087	3
27	166.47	69.03	96.35	43.83	41.78	5.96	20.25	35.9	32.09	10.24	11.53	5.77	42.22	0.14	4.09	165.7	59.9	92.2	41.7	45.6	5.3	16.7	24.2	23.1	6.9	8.2	5.4	45.925	0.114	4
28	190.56	136.93	139.15	62.51	20.86	7.55	21.47	40.16	26.83	12.23	12.88	4.78	22.42	0.37	2.11	196.4	150.7	147.5	66.5	16.8	8.6	19.6	34.1	23	10.7	10.3	4.7	18.855	0.477	1
29	197.49	166.05	152	70.48	9.48	11.68	20.17	29.66	22.42	9.9	7.34	3.88	15.43	0.89	0.48	199.2	166	148.3	70.5	9.6	13.8	23.2	29.7	23	10.3	6.5	4.2	16.97	0.966	0
30	200.87	164.42	141.17	70.15	10.12	17.2	21.16	28.82	20.95	9.79	6.85	4.4	19.99	1.04	0.48	203.8	169	144.6	71.7	9.2	17.4	18	23.3	18.2	8	4.9	3.6	19.704	1.086	0
31	199.19	158.45	147.29	68.65	13.58	11.7	20.98	30.13	22.23	9.99	8.11	4.66	18.12	0.71	0.88	190.2	154.2	153.5	66.8	13.4	5.5	19.6	25.9	23.3	9	5.6	3.7	14.533	0.394	0
32	181.44	104.23	121.95	53.45	32.75	4.4	20.08	32.59	26.15	10.02	10.16	3.29	33.05	0.13	3.55	180.3	95.8	116.4	51.6	35.8	5	19.1	32.1	26.1	9.5	10.2	3.7	36.232	0.152	2.75
33	187.43	124.27	135.61	59.14	26.01	4.72	21.14	39.77	27.06	11.91	13.47	4.34	26.46	0.19	2.32	193.8	143.9	152.1	64.8	20.2	3.5	21.3	34.3	25.9	10.8	10.8	3.6	20.682	0.207	1.25
34	184.53	127.61	127.04	59.25	22	9.68	21.6	37.19	23.57	11.61	11.37	5.8	24.27	0.44	2.22	182.4	114.7	126.8	56.3	28	5.7	21.2	44.3	30.5	13	14.7	4.4	28.604	0.208	3
35	185.74	113.1	124.72	56.12	29.89	6.62	20.39	38.13	24.77	11.34	13	4.89	30.65	0.22	3.18	184.5	112.6	124.5	55.8	29.7	6.3	19.1	34.1	23.8	10.2	12	4.4	30.419	0.216	3
36	178.11	90.51	110.27	50.03	36.89	6.45	20.86	35.8	25.8	10.43	12	4.46	37.45	0.17	2.95	171	80	102.3	46.7	38.8	6.3	18.5	34.4	25.9	9.7	11.5	4.2	39.264	0.161	4
37	189.27	135.32	135.13	61.71	20.71	8.55	20.52	29.85	21.58	9.76	8.93	4.93	22.52	0.4	1.41	184.2	109.2	124.9	55.1	31.4	5.1	19.2	37.8	25.7	11	12.8	4.1	31.79	0.166	3
38	197.41	147.65	146.14	65.87	18.63	8.42	19.83	34.05	23.68	10.65	10.3	4.61	20.57	0.43	1.34	181.6	110.8	127.7	55.1	30.1	3.3	19.5	32	23.7	9.8	10.7	3.5	30.287	0.112	2
39	167.07	68.33	93.23	43.6	42.06	7.47	19.77	29.83	25.71	8.79	9.83	4.59	42.73	0.17	4.34	156.7	57.8	81.6	39.5	42.5	8.6	18.4	26.4	23.5	7.9	8.2	4.4	43.407	0.199	4
40	196.96	148.36	144.37	65.97	17.84	9.54	21.97	35.71	24.58	11.32	10.87	5.3	20.58	0.52	1.96	198.8	145.8	142.3	65.6	19.6	10.1	19.8	38.5	23.8	11.6	12.8	6.1	22.157	0.481	1
41	160.57	69.6	90.72	42.69	39.05	7.67	21.99	35.25	30.74	10.69	10.6	4.98	39.8	0.19	4.05	153.6	57.8	79.6	38.9	41.2	9	20.1	25.9	23.5	8.2	8.2	4.6	42.164	0.214	4
42	183.46	107.44	121.11	54.54	31.54	6.53	21.43	39.68	27.63	11.7	12.96	4.22	32.21	0.21	2.57	175.1	87.2	108.9	48.8	37.5	5.4	18.6	31.9	24.9	9.4	10.2	3.6	37.931	0.145	3
43	198.18	150.23	144.33	66.49	17.28	10.32	21.84	34.45	23.43	11.07	9.85	4.77	20.15	0.54	1.37	191.5	127.9	136.8	60.5	25.8	6	20.6	40.7	26.1	12.1	13.1	5	26.499	0.233	2
44	192.18	142.4	135.12	63.75	17.98	11.53	21.2	34.31	22.68	10.94	10.21	5.64	21.57	0.58	1.17	182	108.6	123.9	54.6	30.8	5	20.5	38.6	27.2	11.5	13	4.4	31.257	0.167	3
45	165.38	83.07	103.85	46.49	35.48	5.12	19.67	36.82	29.9	10.77	12.12	4.24	35.85	0.14	3.7	161	73.4	96.9	43.7	38	5.4	20.3	34	29.4	10.2	10.6	4.8	38.366	0.138	4
46	189.32	127.1	129.98	59.76	24.48	8.72	19.85	34.84	22.67	10.62	11.66	5.91	26.02	0.34	2.25	178	106.2	122.8	53.8	30.2	4.6	19.3	42.5	29.4	12.1	15.1	4.9	30.575	0.149	3.25
47	180.32	95.42	116	51.44	35.97	5.06	19.57	34.85	26.45	10.01	12.08	4.1	36.33	0.14	4.01	160	51.5	79	39.1	46	9.6	16.9	24.2	21.4	6.8	9	5.3	46.962	0.207	4
48	200.79	168.22	148.96	71.26	9.13	14.5	20.01	28.11	22.39	9.49	6.27	4.24	17.29	1.01	0.17	202.3	163.6	146.9	70.2	11.9	14.2	18.8	27.2	19.7	9	6.8	4.5	18.632	0.871	0
49	156.67	61.56	86.27	40.27	41.31	6.76	20.01	27.02	25.96	8.49	8.07	4.61	41.87	0.16	4.54	167.8	75.1	102.4	45.2	40.3	4.1	17.5	31.3	26.3	9	10.5	4.3	40.479	0.098	4
50	193.53	159.24	141.51	68.13	10.17	14.13	22.84	31.65	24.01	10.72	7.74	4.99	17.51	0.94	0.56	199.5	175.9	154.3	73.2	5.2	14.2	19.2	25.6	21.2	8.9	4.9	3.7	15.202	1.213	0
51	201.47	166.31	141.99	70.72	9.45	17.58	22.1	31.61	22.61	10.44	8.51	4.65	20.08	1.08	0.26	200.2	163.1	141.7	69.8	10.7	16.4	20	27.8	21.3	9.3	7.2	5	19.996	0.994	0.25
52	188.11	115	129.9	56.99	30.43	4.93	20.32	37.69	26.52	11.13	12.8	4.01	30.87	0.17	2.56	188.8	121.8	135.8	58.7	28	3.9	18.3	33.1	24.3	10	10.8	3.4	28.28	0.145	2
53	198.79	152.01	138.38	66.93	15.72	14.25	21.38	36.07	23.29	11.32	10.58	5.69	21.82	0.75	1.66	199.8	153.8	137.5	67.5	15	15.4	19.9	33.6	21.5	10.6	10.1	6	22.422	0.833	1
54	199.12	168.09	144.91	70.97	7.97	16.28	20.85	27.09	22.15	9.39	5.63	3.74	18.22	1.12	0.21	-	-	-	-	-	-	-	-	-	-	-	-	-	-	-
55	199.62	152.72	141.44	67.17	16.05	12.86	19.26	28.75	21.02	9.43	7.64	4.98	20.65	0.68	0.83	187.8	117.4	127	57.3	28.7	7	21.4	33.6	24.2	10.4	10.4	4.4	29.685	0.254	2
56	182.9	114.18	124.66	55.95	28.32	6.35	20.37	36.7	25.17	11.06	12.31	4.63	29.1	0.23	2.99	163.5	73	96.8	43.8	39.2	5.4	18.2	28.7	24.3	8.6	9.4	4	39.627	0.138	4
57	170.38	82.21	100.79	46.93	37.3	7.64	23.16	38.5	28.83	11.52	11.72	4.3	38.07	0.2	4.1	-	-	-	-	-	-	-	-	-	-	-	-	-	-	-
58	197.68	152.36	145.42	66.95	16.11	10.36	21.24	31.49	25.05	10.39	8.3	5.74	19.2	0.58	1.05	178.2	95.3	115.2	51.1	35.1	5	19.8	35.8	23.9	10.4	12.5	6.1	35.478	0.143	3
59	177.01	89.54	110.25	49.73	36.95	6.05	19.75	37.79	28.47	10.7	12.74	4.31	37.44	0.16	3.91	160.7	58.4	85.1	40.5	43.8	7.7	15.7	25.2	20.2	7	9.4	4.4	44.512	0.173	4
60	191.2	129.42	134.21	60.67	24.47	7.71	19.15	35.7	24.14	10.72	11.73	4.42	25.74	0.31	2.52	187.9	121.8	134.2	58.5	27.4	4.6	18.7	33.9	24.7	10.3	10.8	3.3	27.82	0.169	2
61	182.7	105	119.03	53.81	32.3	6.62	19.42	34.34	23.87	10.09	11.79	3.87	32.99	0.21	3.11	176.4	102.2	119.9	52.3	31.7	3.8	18	28.8	22.8	8.8	9.9	3.5	31.907	0.119	2
62	196.98	154.42	139.83	67.29	13.89	13.87	20.34	30.33	21.64	9.94	8.32	5.66	20.04	0.79	1.07	197.4	157.1	139.5	68	12.6	15.1	19.6	27.5	21.6	9.2	6.5	4.5	21.228	0.931	0.5
63	207.48	158.9	141.95	69.53	15.81	15.98	19.83	32.26	20.45	10.18	9.8	5.78	22.65	0.79	1.24	195.7	133.6	133.8	62.2	23.8	10.2	20.8	39.2	23.7	11.7	13.3	5.8	26.091	0.416	2
64	192.24	135.66	129.88	62.09	20.95	12.11	20.79	36.6	22.54	11.29	11.72	6.75	24.39	0.53	1.92	195.6	154	149.1	67.3	14.9	8.7	20.1	32.5	22.9	10.5	9.1	4.6	17.61	0.544	1
65	195.2	128.81	138.29	61.12	26.83	6.11	20.2	35.49	25.27	10.69	11.69	3.84	27.62	0.23	1.63	187.4	122	134.9	58.5	27.1	4.3	20.5	37	27.3	11.2	12	3.4	27.492	0.159	2
66	181.18	90.36	112.19	50.28	38.59	5.56	18.54	29.88	23	8.78	10.14	3.84	38.99	0.14	3.83	173.8	77.4	103.1	46.4	41.4	5.4	16.6	27.1	22	7.7	9.2	3.6	41.711	0.13	3
67	202	170.11	149.68	71.88	8.67	14.97	19.29	28.71	21.83	9.49	7.18	4.46	17.33	1.05	0.37	-	-	-	-	-	-	-	-	-	-	-	-	-	-	-
68	164.01	69.87	92.65	43.29	40.31	7.21	19.81	29.49	24.69	8.68	9.92	4.12	40.96	0.18	4.06	158.1	58.6	84.1	40	42.8	7.8	19.8	27.1	26.1	8.2	8.9	5.5	43.481	0.181	4
69	203.95	163.52	138.87	70.22	11.52	18.59	22.72	30.76	21.39	10.25	8.18	5.05	22.74	1.01	0.61	203.2	168.6	142.4	71.4	8.9	18.3	20.4	25.6	20.3	8.9	5.8	4.3	20.448	1.114	0
70	146.47	52.08	72.77	36.54	40.63	9.67	20.23	22.78	19.92	7.1	9.29	4.62	41.78	0.23	4.86	162.9	65	89.8	42.2	41.9	7.4	17.1	28	21.7	7.9	10.5	4.4	42.573	0.172	3.5
71	184.67	115.57	123.82	56.56	27.99	7.77	20.54	39.68	25.92	11.62	13.54	5.03	29.06	0.27	2.34	165.9	73.8	96.3	44.5	39.3	6.8	17.3	29.2	23.2	8.4	9.8	3.9	39.932	0.173	4
72	197.59	157.2	143.59	68.07	13.15	12.96	21.65	29.77	23.76	10.1	6.73	4.14	18.58	0.79	1.19	187	142	135.5	63.1	16.3	10.3	20.2	32.9	23.9	10.7	8.8	4.5	19.273	0.565	1
73	184.67	104.34	125.88	54.11	34.29	3.07	17.76	33.41	25.24	9.68	11.42	3.74	34.44	0.09	3.33	165.9	73.8	96.3	44.5	39.3	6.8	17.3	29.2	23.2	8.4	9.8	3.9	39.932	0.173	4
74	202.02	167.82	145.32	71.21	9.28	16.38	17.58	24	19.96	8.18	5.03	4.1	18.87	1.05	0.21	197	166.3	146.7	70.4	8.4	14.5	18.3	27.1	22.3	9.1	6.1	3.3	16.733	1.046	0
75	179.6	97.28	117.88	51.76	35.05	4.42	19.58	35.29	27.96	10.39	11.22	4	35.33	0.13	3.39	162.3	62.8	89.8	41.5	43	6.4	14.8	23.3	19.8	6.8	7.8	3.8	43.538	0.145	4
76	165.94	70.42	94.05	43.89	40.66	7.39	20.86	35.92	29.38	10.35	11.33	4.86	41.33	0.18	3.98	153.7	61.6	84.1	39.7	40	7.2	17.6	25.2	21.9	7.6	9	4.1	40.699	0.178	4
77	194.53	141.51	134.07	63.89	19.17	12.35	19.43	36.95	23.97	11.18	12.19	5.75	23.02	0.58	1.53	191.4	140.9	141	63.5	19.3	7.9	18.1	32.8	22.7	10.2	10.5	4.8	21.273	0.418	1
78	181.89	103.44	118.32	53.47	32.69	6.69	21.27	43.15	30.1	12.59	13.89	4.71	33.37	0.2	3.4	167	76.2	97.9	45.1	38.8	6.7	19.2	36.1	26.3	10.5	11.7	4.2	39.432	0.172	4
79	163.69	70.88	90.78	43.42	39.45	8.67	21.93	34.43	28.36	10.26	10.61	4.46	40.41	0.22	4.16	152.3	57.5	78.3	38.6	40.9	9.2	19.1	23.6	21	7.3	8.7	4.2	41.883	0.221	4
80	-	-	-	-	-	-	-	-	-	-	-	-	-	-	-	-	-	-	-	-	-	-	-	-	-	-	-	-	-	-
81	198.08	148.24	138.84	65.97	17.51	12.63	19.6	34.15	23.47	10.54	10.92	6.02	22.08	0.65	1.88	196.5	145.8	141.2	65.2	18.6	10.2	20.5	31.9	22	10.2	9.8	6	21.432	0.515	1
82	169.49	77.95	97.78	45.94	38.69	8.02	19.86	36.39	27.25	10.41	11.95	4.32	39.52	0.2	4.29	164.2	62.6	87.6	42	43.1	8.6	18.1	31.3	25.5	8.8	10.3	4.4	43.927	0.197	4
83	202.73	162.01	143.28	69.79	12.46	15.55	18.58	26.84	21.1	8.95	6.13	5.13	19.95	0.9	0.65	201.6	172.8	148.8	72.5	6.9	16.3	19	23.8	19.9	8.3	4.9	3.7	17.841	1.168	0
84	185.34	110.56	124.86	55.61	31.04	5.97	22.2	43.62	30.61	12.85	13.65	4.02	31.64	0.2	3.11	172.9	81.4	105.1	47.2	39.2	5.5	19.6	36.7	27.4	10.7	11.4	4.1	39.615	0.138	4
85	173.89	83.38	102.87	48	37.93	8.19	23.71	47.88	35.92	13.77	13.83	4.9	38.81	0.21	3.63	156.8	67	88.6	41.5	38.9	7.1	18.8	31.9	26.7	9.5	10.2	4.2	39.518	0.179	4
86	192.08	113.68	122.42	57.11	31.5	9.45	21.06	41.47	24.93	11.99	13.49	6.61	32.91	0.3	2.5	182.8	101.1	118.1	53.1	34.1	6.2	20.2	41.8	26.8	11.9	14.2	5.2	34.686	0.181	3
87	194.01	138.14	135.6	62.99	21.05	10.19	19.18	33.98	22.65	10.49	10.77	4.92	23.45	0.45	1.8	190.8	150.4	140	65.7	13.7	11.5	17.8	31	21.4	9.9	9.2	4	18.448	0.712	0.75
88	201.69	143.47	139.88	65.22	21.66	10.94	18.54	31.41	20.85	9.67	10.52	7.4	24.68	0.48	1.95	200.4	152	146.7	67.2	17.5	9.9	18.3	28.7	19.4	9.2	8.7	6.3	20.094	0.517	1
89	178.86	100.35	113.42	52.3	32.48	7.87	19.79	41.21	27	11.77	14.14	5.27	33.45	0.24	2.83	175	83	104.8	48.1	38.7	7	21.2	41.5	29.6	11.7	13.8	4.3	39.362	0.181	4
90	204.63	157.29	141.01	68.86	15.47	15.54	18.89	35.95	21.18	10.98	11.01	5.96	21.94	0.79	0.94	194.8	146.8	136.9	65.2	16.9	12.6	20	38.4	22.6	11.7	12.4	6.3	21.295	0.654	1
91	169.84	63.71	91.51	43.32	44.7	8.21	19.35	33.5	28.01	9.2	10.66	5.21	45.45	0.18	4.62	166.3	59.3	87.1	41.7	45.3	8.5	17.4	27	23.2	7.6	9.1	5.1	46.138	0.184	14
92	187.92	145.13	137.29	64	15.12	10.63	21.77	33.92	24.46	11.04	9.45	5.13	18.53	0.62	0.86	192.4	156.9	145.7	67.5	11.5	10.9	21	28.7	21.9	9.8	6.7	4.5	15.959	0.76	1
93	197.08	157.44	141.97	68.08	12.56	13.85	20.74	30.9	22.9	10.19	7.94	4.43	18.97	0.84	0.42	195	163.9	144.4	69.5	8.6	14.5	22.7	28.4	24	10	5.6	3.6	16.865	1.034	0
wf_parent	-	-	-	-	-	-	-	-	-	-	-	-	-	-	-	-	-	-	-	-	-	-	-	-	-	-	-	-	-	-
rf_parent	-	-	-	-	-	-	-	-	-	-	-	-	-	-	-	-	-	-	-	-	-	-	-	-	-	-	-	-	-	-
Table S2 Colour descriptors from RGB and CIEL*a*b* colour space measured for 91 hybrids.

## Sheet: S3_parents_replicate
Sample	PB1	PB2	(+)-Catechin	(-)-Epicatechin	PC1	Phlorizin	4p-CoQA	5-CQA	Hyperoside	Ideain chloride
red A	0.55	12.28	1.06	6.33	6.67	0.9	16.69	162.71	0.55	34.86
red B	0.6	12.07	1.13	6.25	7.1	0.94	16.56	162.24	0.54	34.82
red C	0.6	11.62	1.09	5.92	6.54	0.91	16.45	162.26	0.53	34.59
red D	0.63	12.17	1.13	5.99	6.75	0.92	16.48	163.75	0.53	34.78
red E	0.6	12.25	1.12	5.76	6.73	1	17.29	165.62	0.56	36.26
white A	11.67	44.42	8.63	55.08	20.21	2.06	16.83	161.14	0.16	b.l.o.d
white B	11.41	43.7	8	55.4	18.94	1.92	16.72	160.1	0.15	b.l.o.d
white C	11.22	42.6	7.81	53.86	18.4	2.04	16.44	158.77	0.16	b.l.o.d
white D	10.81	41.3	7.43	52.72	17.93	1.99	15.74	154.04	0.15	b.l.o.d
white E	11.39	42.15	7.87	53.13	17.73	2.03	16.06	157.91	0.15	b.l.o.d
red parent	4.2628	1.98823	2.60584	3.51147	2.75228	3.76302	1.86264	0.781109	1.59819	1.72887
white parent	2.54116	2.58248	4.88944	1.94116	4.69183	2.39891	2.47122	1.53888	3.93606	b.l.o.d.
Table S3 Analysis of 5 replicates for the 2 parents of the segregating F1 progeny. Relative standard
deviation were calculated as σ/μ · 100. Overall mean is 3.73 when considering the two parents for the ten phenolic compounds.

## Sheet: S4_PLS_models
X	Y = a*	VIP	X	Y = b*	VIP	X	Y = hue	VIP
anthocyanins	0.529674	1.99085	anthocyanins	-0.416548	1.92	anthocyanins	-0.510637	1.90434
flavanols	-0.289146	1.08679	flavanols	0.258752	1.18	flavanols	0.272546	1.18294
flavonols	0.284955	1.07104	pH	0.236333	1.07	pH	0.244188	1.08044
pH	-0.209732	0.788307	flavonols	-0.169144	0.74	flavonols	-0.223329	0.773278
phloridzin	-0.0619728	0.232933	water_content	-0.0917599	0.42	water_content	-0.0467771	0.419499
hydroxycinamic\_acids	0.0479973	0.180404	hydroxycinamic\_acids	0.0325464	0.15	phloridzin	0.0361689	0.10355
water_content	0.00167755	0.0063053	phloridzin	0.0226502	0.1	hydroxycinamic\_acids	-0.0133611	0.148793
Table S4 Coefficients and VIP of the PLS models for a*, b* and hue response variables.
